# Supplementary material for: Nanocrystals Incorporated with Mordenite Zeolite Composites with Enhanced Upconversion Emission for Cu2+ Detection
Source: Materials (Basel). 2024 Feb 11;17(4):854. doi: 10.3390/ma17040854 (PMC10890416; doi:10.3390/ma17040854)
Supplement: Supplementary file 1 [file materials-17-00854-s001.zip]

Archive with 1 entries (1 files):
- materials-2840269-supplementary.pdf
